# Supplementary material for: ﻿Mountainous millipedes in Vietnam. II. A conspicuous Tylopus species from Northern Vietnam (Diplopoda, Polydesmida, Paradoxosomatidae)
Source: Zookeys. 2022 Mar 31;1091:1–13. doi: 10.3897/zookeys.1091.80094 (PMC9005461; doi:10.3897/zookeys.1091.80094)
Supplement: XML Treatment for Tylopus helicorthomorphoides [file zookeys.1091.80094-treatment1.xml]

<!DOCTYPE tp:taxon-treatment
  PUBLIC "-//TaxonX//DTD Taxonomic Treatment Publishing DTD v0 20100105//EN" "tax-treatment-NSO.dtd">
<tp:taxon-treatment xmlns:tp="http://www.plazi.org/taxpub"><tp:treatment-meta><kwd-group><label>Taxon classification</label><kwd>
                  <named-content content-type="kingdom">Animalia</named-content>
                </kwd><kwd>
                  <named-content content-type="order">Polydesmida</named-content>
                </kwd><kwd>
                  <named-content content-type="family">Paradoxosomatidae</named-content>
                </kwd></kwd-group><mixed-citation publication-type="journal"><person-group><name><surname>Nguyen</surname><given-names>Anh D.</given-names></name><name><surname>Eguchi</surname><given-names>Katsuyuki</given-names></name></person-group><article-title>﻿Mountainous millipedes in Vietnam. II. A conspicuous <italic><tp:taxon-name><tp:taxon-name-part taxon-name-part-type="genus" reg="Tylopus">Tylopus</tp:taxon-name-part></tp:taxon-name></italic> species from Northern Vietnam (<tp:taxon-name><tp:taxon-name-part taxon-name-part-type="class">Diplopoda</tp:taxon-name-part></tp:taxon-name>, <tp:taxon-name><tp:taxon-name-part taxon-name-part-type="order">Polydesmida</tp:taxon-name-part></tp:taxon-name>, <tp:taxon-name><tp:taxon-name-part taxon-name-part-type="genus" reg="Paradoxosomatidae">Paradoxosomatidae</tp:taxon-name-part></tp:taxon-name>)</article-title><source>Zookeys</source><day>31</day><month>03</month><year>2022</year><volume>1091</volume><fpage>1</fpage><lpage>13</lpage><pub-id pub-id-type="doi">10.3897/zookeys.1091.80094</pub-id></mixed-citation></tp:treatment-meta><tp:nomenclature><label>﻿</label><tp:taxon-name>
                <object-id xmlns:xlink="http://www.w3.org/1999/xlink" content-type="arpha" xlink:type="simple">BED65A57-8088-522D-A2DA-4CBDFDED8643</object-id>
                <tp:taxon-name-part taxon-name-part-type="genus" reg="Tylopus">Tylopus</tp:taxon-name-part>
                <tp:taxon-name-part taxon-name-part-type="species" reg="helicorthomorphoides">helicorthomorphoides</tp:taxon-name-part>
                <object-id xmlns:xlink="http://www.w3.org/1999/xlink" content-type="zoobank" xlink:type="simple">http://zoobank.org/5CD2F36B-E138-490F-B426-ABFDB47D3A96</object-id>
              </tp:taxon-name><tp:taxon-status xmlns:xlink="http://www.w3.org/1999/xlink" xlink:type="simple">sp. nov.</tp:taxon-status><xref ref-type="fig" rid="F1">Figs 1</xref><xref ref-type="fig" rid="F2">, 2</xref><xref ref-type="fig" rid="F3">, 3</xref><xref ref-type="fig" rid="F4">, 4</xref><xref ref-type="fig" rid="F5">, 5</xref></tp:nomenclature><tp:treatment-sec sec-type="material" id="SECID0E55AE"><title>Material examined.</title><p><bold><italic>Holotype</italic>.</bold> Vietnam • 1 male; Vinh Phuc Province, Tam Dao National Park, on the way to Tam Dao 2; 1,100 m a.s.l.; 25 Feb. 2017; Anh D. Nguyen leg.; natural forests; <abbrev xmlns:xlink="http://www.w3.org/1999/xlink" xlink:title="Institute of Ecology and Biological Resources" id="ABBRID0EJ6AE" xlink:type="simple">IEBR</abbrev>-Myr 603H.</p><p><bold><italic>Paratypes</italic>.</bold> Vietnam • 2 females; same data as for holotype; <abbrev xmlns:xlink="http://www.w3.org/1999/xlink" xlink:title="Institute of Ecology and Biological Resources" id="ABBRID0EU6AE" xlink:type="simple">IEBR</abbrev>-Myr 603P • 1 male; Vinh Phuc Province, Tam Dao National Park, on way to TV tower; <named-content xmlns:xlink="http://www.w3.org/1999/xlink" content-type="dwc:verbatimCoordinates" xlink:type="simple"><named-content content-type="geo-json" specific-use="{&#34;type&#34;:&#34;Point&#34;,&#34;coordinates&#34;:[105.648630,21.460650]}" id="NCID0E26AE" xlink:type="simple">21.46065°N, 105.64863°E</named-content></named-content>; 1,081 m a.s.l.; 10 Dec. 2019; Hoang Quang Duy leg.; natural forests; <abbrev xmlns:xlink="http://www.w3.org/1999/xlink" xlink:title="Institute of Ecology and Biological Resources" id="ABBRID0EBAAG" xlink:type="simple">IEBR</abbrev>-Myr 876.</p><p><bold><italic>Non-type</italic>.</bold> Vietnam • 1 male; Ha Giang Province, Bac Me Natural Reserve, Minh Ngoc commune, Lung Can village; <named-content xmlns:xlink="http://www.w3.org/1999/xlink" content-type="dwc:verbatimCoordinates" xlink:type="simple"><named-content content-type="geo-json" specific-use="{&#34;type&#34;:&#34;Point&#34;,&#34;coordinates&#34;:[105.179970,22.718140]}" id="NCID0EPAAG" xlink:type="simple">22.71814°N, 105.17997°E</named-content></named-content>; 361 m a.s.l.; 12–13 Dec. 2018; Anh D. Nguyen leg.; bushes (<abbrev xmlns:xlink="http://www.w3.org/1999/xlink" xlink:title="Institute of Ecology and Biological Resources" id="ABBRID0EUAAG" xlink:type="simple">IEBR</abbrev>-Myr 809).</p></tp:treatment-sec><tp:treatment-sec sec-type="diagnosis" id="SECID0EYAAG"><title>Diagnosis.</title><p>The new species distinctly differs from its congeners in having a three-times spiraled solenophore of the gonopods and postfemoral lamella l present while spine z and process h totally absent. The new species is slightly similar to its congener <italic><tp:taxon-name><tp:taxon-name-part taxon-name-part-type="genus" reg="Tylopus">T.</tp:taxon-name-part><tp:taxon-name-part taxon-name-part-type="species" reg="strongylomoides">strongylomoides</tp:taxon-name-part></tp:taxon-name></italic> (Korsórs &amp; Golovatch, 1989), from the same locality (Tam Dao National Park), in having a twisted solenophore and solenomere. However, the new species obviously differs from <italic><tp:taxon-name><tp:taxon-name-part taxon-name-part-type="genus" reg="Tylopus">T.</tp:taxon-name-part><tp:taxon-name-part taxon-name-part-type="species" reg="strongylosomoides">strongylosomoides</tp:taxon-name-part></tp:taxon-name></italic> in having a more strongly coiled solenophore and solenomere (3× vs 1.5×).</p><p>Regarding the gonopod conformation, the new species is somewhat similar to species of the genus <italic><tp:taxon-name><tp:taxon-name-part taxon-name-part-type="genus" reg="Helicorthomorpha">Helicorthomorpha</tp:taxon-name-part></tp:taxon-name></italic> in the twist of both the solenophore and solenomere. However, the postfemoral region of <italic><tp:taxon-name><tp:taxon-name-part taxon-name-part-type="genus" reg="Helicorthomorpha">Helicorthomorpha</tp:taxon-name-part></tp:taxon-name></italic> members is more elaborate, twisted, and carries no additional processes, whereas that of the new species is spiraled or coiled rather than twisted, and has a postfemoral lamella.</p></tp:treatment-sec><tp:treatment-sec sec-type="etymology" id="SECID0EECAG"><title>Etymology.</title><p>The species epithet, <italic>helicorthomorphoides</italic>, is used to emphasize the similarity of the gonopod solenophore between the new species and those of the genus <italic><tp:taxon-name><tp:taxon-name-part taxon-name-part-type="genus" reg="Helicorthomorpha">Helicorthomorpha</tp:taxon-name-part></tp:taxon-name></italic>.</p></tp:treatment-sec><tp:treatment-sec sec-type="description" id="SECID0ETCAG"><title>Description.</title><p>Body length ~ 14.4 mm (male) and 14.9 mm (female). Width of midbody pro- and metazona ~ 1.2 mm (male), 1.6 mm (female) and 1.6 mm (male), 1.9 mm (female), respectively.</p><p>Body generally brownish yellow or darkish yellow except antennomere 7 and metaterga with a darker, median, V-shaped region (or median triangular-shaped area on metaterga) (Figs <xref ref-type="fig" rid="F2">2</xref>–<xref ref-type="fig" rid="F4">4</xref>).</p><fig id="F2" position="float" orientation="portrait"><object-id xmlns:xlink="http://www.w3.org/1999/xlink" content-type="doi" xlink:type="simple">10.3897/zookeys.1091.80094.figure2</object-id><object-id xmlns:xlink="http://www.w3.org/1999/xlink" content-type="arpha" xlink:type="simple">E2DBFE0A-E9FF-55EC-A0BA-6BC666B8C92D</object-id><label>Figure 2.</label><caption><p><italic><tp:taxon-name><tp:taxon-name-part taxon-name-part-type="genus" reg="Tylopus">Tylopus</tp:taxon-name-part><tp:taxon-name-part taxon-name-part-type="species" reg="helicorthomorphoides">helicorthomorphoides</tp:taxon-name-part></tp:taxon-name></italic> sp. nov. Holotype (<abbrev xmlns:xlink="http://www.w3.org/1999/xlink" xlink:title="Institute of Ecology and Biological Resources" id="ABBRID0EVDAG" xlink:type="simple">IEBR</abbrev>-Myr 603H). Anterior part of body, lateral view (<bold>A</bold>) dorsal view (<bold>B</bold>) ventral view (<bold>C</bold>) midbody segments, lateral view (<bold>D</bold>).</p></caption><graphic xmlns:xlink="http://www.w3.org/1999/xlink" xlink:href="zookeys-1091-001-g002.jpg" position="float" orientation="portrait" xlink:type="simple" id="oo_665844.jpg"><uri content-type="original_file" xlink:type="simple">https://binary.pensoft.net/fig/665844</uri></graphic></fig><p>Head (Fig. <xref ref-type="fig" rid="F2">2B, C</xref>) slightly smaller than collum, labroclypeous region densely setose. Epicranial suture clearly distinct, dividing frons into two equal parts, with 2+2 setae along suture. Frons convex. Antenna (Fig. <xref ref-type="fig" rid="F2">2A–C</xref>) short, reaching to approximately tergum 2 laterally. Antennomere 1=7&lt;2=3=4=5&lt;6; antennomere 6 largest, obviously clavate.</p><p>Collum (Fig. <xref ref-type="fig" rid="F2">2B</xref>) oval-shaped, surface smooth, without granulates or tubercles, but with 2+2 setae near anterior margin and 2+2 setae in intermediate area. Paratergum well developed, subtriangular, with broad corner.</p><p>Body segments 3&lt;4&lt;2=5–17, thereafter gradually tapering towards telson. Prozonae and metazonae clearly divided by deep, striated waists. Prozonae smooth, shining, yellowish brown, with a median, broad, longitudinal yellow stria (Figs <xref ref-type="fig" rid="F2">2B</xref>, <xref ref-type="fig" rid="F3">3A</xref>). Metazonae (Figs <xref ref-type="fig" rid="F2">2B</xref>, <xref ref-type="fig" rid="F3">3A</xref>) smooth, shining, with 2+2 setae near anterior margin, two lateral spotted areas, and 2+2 or 3+3 oblong knobs near posterior margin. These knobs more obvious on posterior segments.</p><fig id="F3" position="float" orientation="portrait"><object-id xmlns:xlink="http://www.w3.org/1999/xlink" content-type="doi" xlink:type="simple">10.3897/zookeys.1091.80094.figure3</object-id><object-id xmlns:xlink="http://www.w3.org/1999/xlink" content-type="arpha" xlink:type="simple">EB8D278A-12B3-58B2-A6CD-32E9849BD816</object-id><label>Figure 3.</label><caption><p><italic><tp:taxon-name><tp:taxon-name-part taxon-name-part-type="genus" reg="Tylopus">Tylopus</tp:taxon-name-part><tp:taxon-name-part taxon-name-part-type="species" reg="helicorthomorphoides">helicorthomorphoides</tp:taxon-name-part></tp:taxon-name></italic> sp. nov. Holotype (<abbrev xmlns:xlink="http://www.w3.org/1999/xlink" xlink:title="Institute of Ecology and Biological Resources" id="ABBRID0E2FAG" xlink:type="simple">IEBR</abbrev>-Myr 603H). Midbody segments, dorsal view (<bold>A</bold>) posterior part of body, lateral view (<bold>B</bold>) dorsal view (<bold>C</bold>) ventral view (<bold>D</bold>).</p></caption><graphic xmlns:xlink="http://www.w3.org/1999/xlink" xlink:href="zookeys-1091-001-g003.jpg" position="float" orientation="portrait" xlink:type="simple" id="oo_665845.jpg"><uri content-type="original_file" xlink:type="simple">https://binary.pensoft.net/fig/665845</uri></graphic></fig><p>Metatergal sulcus starting on segment 4 but clearly present from segment 5, nearly reaching base of paraterga (Fig. <xref ref-type="fig" rid="F2">2B</xref>). Axial line distinct.</p><p>Paraterga (Figs <xref ref-type="fig" rid="F2">2A, B, D</xref>, <xref ref-type="fig" rid="F3">3A–C</xref>) well developed, wing-shaped, with at least one setiferous incision near anterior, broadly round corner; caudal corner acute, more pointed from mid-body segment onwards, but never reaching following segment. Caudal corner of paraterga 17–19 very pointed, spine-like (Fig. <xref ref-type="fig" rid="F3">3C, D</xref>).</p><p>Ozopores located inside round hollows at the caudolateral sides of paraterga 5, 7, 9, 10, 12, 13, and 15–19 (Figs <xref ref-type="fig" rid="F2">2A, D</xref>, <xref ref-type="fig" rid="F3">3B</xref>).</p><p>Pleurites (Figs <xref ref-type="fig" rid="F2">2A, D</xref>, <xref ref-type="fig" rid="F3">3B</xref>) smooth, not granulated. Pleurosternal carinae (Fig. <xref ref-type="fig" rid="F2">2A</xref>) present until segment 8, with a small tubercle-like projection, then gradually reduced or missing on subsequent segments.</p><p><bold><italic>Telson</italic></bold> (Figs <xref ref-type="fig" rid="F3">3C, D</xref>, <xref ref-type="fig" rid="F4">4A</xref>). Epiproct strongly concave, forming two long lateral tubercles. Hypoproct sub-trapeziform, with two separated distolateral setiferous knobs.</p><p><bold><italic><tp:taxon-name><tp:taxon-name-part taxon-name-part-type="genus" reg="Sterna">Sterna</tp:taxon-name-part></tp:taxon-name></italic>.
                </bold> Cross impression distinct. Sternum 5 with a large rectangular lamina between coxae 4 (Fig. <xref ref-type="fig" rid="F4">4B</xref>).</p><fig id="F4" position="float" orientation="portrait"><object-id xmlns:xlink="http://www.w3.org/1999/xlink" content-type="doi" xlink:type="simple">10.3897/zookeys.1091.80094.figure4</object-id><object-id xmlns:xlink="http://www.w3.org/1999/xlink" content-type="arpha" xlink:type="simple">F0E1EC86-E375-58A1-8EBA-BC9BDC8F9C42</object-id><label>Figure 4.</label><caption><p><italic><tp:taxon-name><tp:taxon-name-part taxon-name-part-type="genus" reg="Tylopus">Tylopus</tp:taxon-name-part><tp:taxon-name-part taxon-name-part-type="species" reg="helicorthomorphoides">helicorthomorphoides</tp:taxon-name-part></tp:taxon-name></italic> sp. nov. Holotype (<abbrev xmlns:xlink="http://www.w3.org/1999/xlink" xlink:title="Institute of Ecology and Biological Resources" id="ABBRID0EKJAG" xlink:type="simple">IEBR</abbrev>-Myr 603H). Epiproct, paraproct and hypoproct (<bold>A</bold>) sternal process between coxae 4, ventral view (<bold>B</bold>) leg 6 (<bold>C</bold>) gonopods, ventral view (<bold>D</bold>).</p></caption><graphic xmlns:xlink="http://www.w3.org/1999/xlink" xlink:href="zookeys-1091-001-g004.jpg" position="float" orientation="portrait" xlink:type="simple" id="oo_665846.jpg"><uri content-type="original_file" xlink:type="simple">https://binary.pensoft.net/fig/665846</uri></graphic></fig><p>Leg short, ~ 1.5× as long as midbody height. Prefemora swollen dorsally. Tarsal brushes present till legs 21, then gradually thinner and absent on subsequent legs. Adenostyles present on postfemora and tibiae, each with a small knob/tubercle (Fig. <xref ref-type="fig" rid="F4">4C</xref>).</p><p>Gonopod suberect, simple (Figs <xref ref-type="fig" rid="F4">4D</xref>, <xref ref-type="fig" rid="F5">5</xref>, <xref ref-type="fig" rid="F6">6</xref>). Coxite short, with sparsely setose distoventral part. Telopodite long and erect. Prefemorite densely setose, separated from femorite by an oblique sulcus laterally. Femorite somewhat enlarged distally and slightly twisted, without modifications or additional processes. Postfemoral region consisting of a solenomere and a solenophore, both completely coiled 3×; lamina l present, spine z and process h missing. Seminal groove running entirely on mesal side of femorite, then entering flagelliform solenomere completely sheathed by solenophore. Tip of gonopod strongly bifid.</p><fig id="F5" position="float" orientation="portrait"><object-id xmlns:xlink="http://www.w3.org/1999/xlink" content-type="doi" xlink:type="simple">10.3897/zookeys.1091.80094.figure5</object-id><object-id xmlns:xlink="http://www.w3.org/1999/xlink" content-type="arpha" xlink:type="simple">D17523AE-B70C-52FB-8737-CA7A6E0008BA</object-id><label>Figure 5.</label><caption><p><italic><tp:taxon-name><tp:taxon-name-part taxon-name-part-type="genus" reg="Tylopus">Tylopus</tp:taxon-name-part><tp:taxon-name-part taxon-name-part-type="species" reg="helicorthomorphoides">helicorthomorphoides</tp:taxon-name-part></tp:taxon-name></italic> sp. nov. Holotype (<abbrev xmlns:xlink="http://www.w3.org/1999/xlink" xlink:title="Institute of Ecology and Biological Resources" id="ABBRID0ECLAG" xlink:type="simple">IEBR</abbrev>-Myr 603H). Right gonopod, mesal view (<bold>A</bold>) ventral view (<bold>B</bold>) dorsal view (<bold>C</bold>) lateral view (<bold>D</bold>). Scale bar: 0.1 mm. co = coxite, pfe = prefemorite, fe = femorite, sl = solenomere, sph = solenophore, sg = seminal groove, l = lamella l.</p></caption><graphic xmlns:xlink="http://www.w3.org/1999/xlink" xlink:href="zookeys-1091-001-g005.jpg" position="float" orientation="portrait" xlink:type="simple" id="oo_665847.jpg"><uri content-type="original_file" xlink:type="simple">https://binary.pensoft.net/fig/665847</uri></graphic></fig></tp:treatment-sec><tp:treatment-sec sec-type="Genetic distance" id="SECID0ETLAG"><title>Genetic distance.</title><p>The <abbrev xmlns:xlink="http://www.w3.org/1999/xlink" xlink:title="v" id="ABBRID0EZLAG" xlink:type="simple">COI</abbrev> Kimura 2-Parameter (K2P) distance between the new species and other <italic><tp:taxon-name><tp:taxon-name-part taxon-name-part-type="genus" reg="Tylopus">Tylopus</tp:taxon-name-part></tp:taxon-name></italic> species was reported in <xref ref-type="bibr" rid="B1">Anh et al. (2021)</xref>. The distance was from 12.2% to 15.6%. This distance was obviously narrower than the distances between <italic><tp:taxon-name><tp:taxon-name-part taxon-name-part-type="genus" reg="Sphaerobelum">Sphaerobelum</tp:taxon-name-part></tp:taxon-name></italic> species (from 20.2% to 24.4%) (<xref ref-type="bibr" rid="B32">Zhao et al. 2020</xref>), but more likely similar to the distances between <italic><tp:taxon-name><tp:taxon-name-part taxon-name-part-type="genus" reg="Glomeris">Glomeris</tp:taxon-name-part></tp:taxon-name></italic> species (from 11.5% to 17.1%) (<xref ref-type="bibr" rid="B30">Wesener 2015</xref>).</p><fig id="F6" position="float" orientation="portrait"><object-id xmlns:xlink="http://www.w3.org/1999/xlink" content-type="doi" xlink:type="simple">10.3897/zookeys.1091.80094.figure6</object-id><object-id xmlns:xlink="http://www.w3.org/1999/xlink" content-type="arpha" xlink:type="simple">FF59551F-ACDB-5634-81C9-3A4BA49F8D9A</object-id><label>Figure 6.</label><caption><p><italic><tp:taxon-name><tp:taxon-name-part taxon-name-part-type="genus" reg="Tylopus">Tylopus</tp:taxon-name-part><tp:taxon-name-part taxon-name-part-type="species" reg="helicorthomorphoides">helicorthomorphoides</tp:taxon-name-part></tp:taxon-name></italic> sp. nov. Holotype (<abbrev xmlns:xlink="http://www.w3.org/1999/xlink" xlink:title="Institute of Ecology and Biological Resources" id="ABBRID0ERNAG" xlink:type="simple">IEBR</abbrev>-Myr 603H). Right gonopod, mesal view (<bold>A</bold>) dorsal view (<bold>B</bold>) ventral view (<bold>C</bold>) lateral view (<bold>D</bold>). Scale bar: 0.1 mm. co = coxite, pfe = prefemorite, fe = femorite, sl = solenomere, sph = solenophore, sg = seminal groove, l = lamella l.</p></caption><graphic xmlns:xlink="http://www.w3.org/1999/xlink" xlink:href="zookeys-1091-001-g006.jpg" position="float" orientation="portrait" xlink:type="simple" id="oo_665848.jpg"><uri content-type="original_file" xlink:type="simple">https://binary.pensoft.net/fig/665848</uri></graphic></fig></tp:treatment-sec><tp:treatment-sec sec-type="Phylogenetic analysis" id="SECID0ECOAG"><title>Phylogenetic analysis.</title><p>The twenty included samples of <italic><tp:taxon-name><tp:taxon-name-part taxon-name-part-type="genus" reg="Tylopus">Tylopus</tp:taxon-name-part></tp:taxon-name></italic> members were divided into two different lineages (Fig. <xref ref-type="fig" rid="F7">7</xref>). The first lineage, <italic><tp:taxon-name><tp:taxon-name-part taxon-name-part-type="genus" reg="Tylopus">Tylopus</tp:taxon-name-part></tp:taxon-name></italic> I, consisting of three species, <italic><tp:taxon-name><tp:taxon-name-part taxon-name-part-type="genus" reg="Tylopus">T.</tp:taxon-name-part><tp:taxon-name-part taxon-name-part-type="species" reg="hilaroides">hilaroides</tp:taxon-name-part></tp:taxon-name></italic>, <italic><tp:taxon-name><tp:taxon-name-part taxon-name-part-type="genus" reg="Tylopus">T.</tp:taxon-name-part><tp:taxon-name-part taxon-name-part-type="species" reg="sapaensis">sapaensis</tp:taxon-name-part></tp:taxon-name></italic>, and <italic><tp:taxon-name><tp:taxon-name-part taxon-name-part-type="genus" reg="Tylopus">Tylopus</tp:taxon-name-part></tp:taxon-name></italic> sp.1, was a sister clade of the genus <italic><tp:taxon-name><tp:taxon-name-part taxon-name-part-type="genus" reg="Oxidus">Oxidus</tp:taxon-name-part></tp:taxon-name></italic> with 95% bootstrap support.</p><fig id="F7" position="float" orientation="portrait"><object-id xmlns:xlink="http://www.w3.org/1999/xlink" content-type="doi" xlink:type="simple">10.3897/zookeys.1091.80094.figure7</object-id><object-id xmlns:xlink="http://www.w3.org/1999/xlink" content-type="arpha" xlink:type="simple">3D52B800-3475-5A3D-A07E-CF0645A3DA12</object-id><label>Figure 7.</label><caption><p>Phylogenetic diagram inferred from the 956 bp <abbrev xmlns:xlink="http://www.w3.org/1999/xlink" xlink:title="v" id="ABBRID0EGQAG" xlink:type="simple">COI</abbrev>-16S rRNA dataset using Maximum Likelihood analysis. Numbers shown at nodes are bootstrap values.</p></caption><graphic xmlns:xlink="http://www.w3.org/1999/xlink" xlink:href="zookeys-1091-001-g007.jpg" position="float" orientation="portrait" xlink:type="simple" id="oo_665849.jpg"><uri content-type="original_file" xlink:type="simple">https://binary.pensoft.net/fig/665849</uri></graphic></fig><p>The second lineage, <italic><tp:taxon-name><tp:taxon-name-part taxon-name-part-type="genus" reg="Tylopus">Tylopus</tp:taxon-name-part></tp:taxon-name></italic> II, was clearly separated from the clade <italic><tp:taxon-name><tp:taxon-name-part taxon-name-part-type="genus" reg="Oxidus">Oxidus</tp:taxon-name-part></tp:taxon-name></italic> + <italic><tp:taxon-name><tp:taxon-name-part taxon-name-part-type="genus" reg="Tylopus">Tylopus</tp:taxon-name-part></tp:taxon-name></italic> I with high bootstrap support (97%). The new species, <italic><tp:taxon-name><tp:taxon-name-part taxon-name-part-type="genus" reg="Tylopus">T.</tp:taxon-name-part><tp:taxon-name-part taxon-name-part-type="species" reg="helicorthomorphoides">helicorthomorphoides</tp:taxon-name-part></tp:taxon-name></italic> sp. nov., was positioned in this lineage and is closely related to <italic><tp:taxon-name><tp:taxon-name-part taxon-name-part-type="genus" reg="Tylopus">Tylopus</tp:taxon-name-part></tp:taxon-name></italic> sp. 4 (<abbrev xmlns:xlink="http://www.w3.org/1999/xlink" xlink:title="Institute of Ecology and Biological Resources" id="ABBRID0EYRAG" xlink:type="simple">IEBR</abbrev>-Myr 509), but with low bootstrap support (49%). In addition, the relationship between <italic><tp:taxon-name><tp:taxon-name-part taxon-name-part-type="genus" reg="Tylopus">Tylopus</tp:taxon-name-part></tp:taxon-name></italic> species in the second lineage was very poorly supported (bootstrap less than 70%), except the clade <italic><tp:taxon-name><tp:taxon-name-part taxon-name-part-type="genus" reg="Tylopus">T.</tp:taxon-name-part><tp:taxon-name-part taxon-name-part-type="species" reg="crassipes">crassipes</tp:taxon-name-part></tp:taxon-name></italic> + <italic><tp:taxon-name><tp:taxon-name-part taxon-name-part-type="genus" reg="Tylopus">T.</tp:taxon-name-part><tp:taxon-name-part taxon-name-part-type="species" reg="roseiparaterga">roseiparaterga</tp:taxon-name-part></tp:taxon-name></italic>, with a bootstrap value of 90%.</p></tp:treatment-sec><tp:treatment-sec><!--Section generated to contain objects referenced in tp:taxon-treatment.--><fig id="F1" position="float" orientation="portrait"><object-id xmlns:xlink="http://www.w3.org/1999/xlink" content-type="doi" xlink:type="simple">10.3897/zookeys.1091.80094.figure1</object-id><object-id xmlns:xlink="http://www.w3.org/1999/xlink" content-type="arpha" xlink:type="simple">0156143D-8FDB-5664-9B74-740F4DD682C7</object-id><label>Figure 1.</label><caption><p>Distribution of <italic><tp:taxon-name><tp:taxon-name-part taxon-name-part-type="genus" reg="Tylopus">Tylopus</tp:taxon-name-part><tp:taxon-name-part taxon-name-part-type="species" reg="helicorthomorphoides">helicorthomorphoides</tp:taxon-name-part></tp:taxon-name></italic> sp. nov. Tam Dao (Red triangular); Bac Me (Red circle)</p></caption><graphic xmlns:xlink="http://www.w3.org/1999/xlink" xlink:href="zookeys-1091-001-g001.jpg" position="float" orientation="portrait" xlink:type="simple" id="oo_665843.jpg"><uri content-type="original_file" xlink:type="simple">https://binary.pensoft.net/fig/665843</uri></graphic></fig></tp:treatment-sec><ref-list><ref id="B1"><mixed-citation xmlns:xlink="http://www.w3.org/1999/xlink" xlink:type="simple"><person-group><name name-style="western"><surname>Anh</surname><given-names>ND</given-names></name><name name-style="western"><surname>Nguyen</surname><given-names>TTA</given-names></name><name name-style="western"><surname>Phung</surname><given-names>THL</given-names></name><name name-style="western"><surname>Hoa</surname><given-names>DT</given-names></name><name name-style="western"><surname>Son</surname><given-names>NG</given-names></name></person-group> (<year>2021</year>) <article-title>The DNA barcodes for the species delimitation of the genus <italic><tp:taxon-name><tp:taxon-name-part taxon-name-part-type="genus">Tylopus</tp:taxon-name-part></tp:taxon-name></italic> Jeekel, 1968 in Vietnam (<tp:taxon-name><tp:taxon-name-part taxon-name-part-type="class">Diplopoda</tp:taxon-name-part></tp:taxon-name>: <tp:taxon-name><tp:taxon-name-part taxon-name-part-type="order">Polydesmida</tp:taxon-name-part></tp:taxon-name>: <tp:taxon-name><tp:taxon-name-part taxon-name-part-type="genus">Paradoxosomatidae</tp:taxon-name-part></tp:taxon-name>).</article-title><source>Academia Journal of Biology</source><volume>43</volume>(<issue>2</issue>): <fpage>37</fpage>–<lpage>45</lpage>. <ext-link xlink:type="simple" ext-link-type="doi" xlink:href="10.15625/2615-9023/15761">https://doi.org/10.15625/2615-9023/15761</ext-link></mixed-citation></ref><ref id="B32"><mixed-citation xmlns:xlink="http://www.w3.org/1999/xlink" xlink:type="simple"><person-group><name name-style="western"><surname>Zhao</surname><given-names>Y</given-names></name><name name-style="western"><surname>Yu</surname><given-names>J</given-names></name><name name-style="western"><surname>Liu</surname><given-names>W</given-names></name></person-group> (<year>2020</year>) <article-title>A molecular based phylogeny of the millipede genus <italic><tp:taxon-name><tp:taxon-name-part taxon-name-part-type="genus">Sphaerobelum</tp:taxon-name-part></tp:taxon-name></italic> Verhoeff, 1924, with the first record of the genus from mainland China (<tp:taxon-name><tp:taxon-name-part taxon-name-part-type="class">Diplopoda</tp:taxon-name-part></tp:taxon-name>: <tp:taxon-name><tp:taxon-name-part taxon-name-part-type="order">Sphaerotheriida</tp:taxon-name-part></tp:taxon-name>: <tp:taxon-name><tp:taxon-name-part taxon-name-part-type="family">Zephroniidae</tp:taxon-name-part></tp:taxon-name>). Annales de la Société entomologique de France (N.S.</article-title><source>)</source><volume>56</volume>(<issue>4</issue>): <fpage>341</fpage>–<lpage>348</lpage>. <ext-link xlink:type="simple" ext-link-type="doi" xlink:href="10.1080/00379271.2020.1811153">https://doi.org/10.1080/00379271.2020.1811153</ext-link></mixed-citation></ref><ref id="B30"><mixed-citation xmlns:xlink="http://www.w3.org/1999/xlink" xlink:type="simple"><person-group><name name-style="western"><surname>Wesener</surname><given-names>T</given-names></name></person-group> (<year>2015</year>) <article-title>No millipede endemics north of the Alps? DNA-Barcoding reveals <italic><tp:taxon-name><tp:taxon-name-part taxon-name-part-type="genus">Glomeris</tp:taxon-name-part><tp:taxon-name-part taxon-name-part-type="species">malmivaga</tp:taxon-name-part></tp:taxon-name></italic> Verhoeff, 1912 as a synonym of <italic><tp:taxon-name><tp:taxon-name-part taxon-name-part-type="genus">G.</tp:taxon-name-part><tp:taxon-name-part taxon-name-part-type="species">ornata</tp:taxon-name-part></tp:taxon-name></italic> Koch, 1847 (<tp:taxon-name><tp:taxon-name-part taxon-name-part-type="class">Diplopoda</tp:taxon-name-part></tp:taxon-name>, <tp:taxon-name><tp:taxon-name-part taxon-name-part-type="order">Glomerida</tp:taxon-name-part></tp:taxon-name>, <tp:taxon-name><tp:taxon-name-part taxon-name-part-type="family">Glomeridae</tp:taxon-name-part></tp:taxon-name>).</article-title><source>Zootaxa</source><volume>3999</volume>(<issue>4</issue>): <fpage>571</fpage>–<lpage>580</lpage>. <ext-link xlink:type="simple" ext-link-type="doi" xlink:href="10.11646/zootaxa.3999.4.7">https://doi.org/10.11646/zootaxa.3999.4.7</ext-link></mixed-citation></ref></ref-list></tp:taxon-treatment>
