# Supplementary material for: ﻿Mountainous millipedes in Vietnam. II. A conspicuous Tylopus species from Northern Vietnam (Diplopoda, Polydesmida, Paradoxosomatidae)
Source: Zookeys. 2022 Mar 31;1091:1–13. doi: 10.3897/zookeys.1091.80094 (PMC9005461; doi:10.3897/zookeys.1091.80094)
Supplement: Supplementary material 1 — The COI-16S rRNA dataset [file zookeys-1091-001-s001.fas]

>105_Tylopus
GCTGGGATTATTGGGTCAGCTCTTAGAGGAATGATTCGGATGGAGTTGGGACACTCGGGG
AGTCTAATTGGTGATGATCAAATTTATAATGTTATTGTGACGGCTCATGCTTTTGTGATA
ATTTTTTTTATAGTAATACCAATTATAATTGGTGGGTTTGGTAATTGATTGGTGCCTATT
ATAATTGGTGCCCCTGATATGGCTTTTCCTCGTATGAATAACTTAAGTTTTTGACTTCTT
CCTCCTTCTTTTTTTTTATTATTAGCTTCTTCTGTAGTTGAGGCTGGTGTTGGAACTGGG
TGGACAGTTTATCCTCCTTTAGCTTCTAGTTTATTTCATGGGGGCCCTGCTGTTGATTTG
GCTATTTTTTCTTTACATTTGGCCGGGGCATCTTCTATTTTGGGTGCTATTAATTTTATC
ACAACAGTGATTAATATACGGACATATGGGATAATTTTTGAGCGTATGCCGTTGTTTGTG
TGGTCAGTTGTAATTACTGCAATTTTATTATTATTATCTTTACCGGTGTTGGCTGGTGCT
ATTACTATATTGTTAACTGATCGTAATTTTAATACTACGTTTTTTGATCCAACATCGAGG
TCGCAAACTACTTTGTCAATCAGAACTCTCAAAAATAATAACGCTGTTATCCCTAAAGTA
ATTATCCACTTATTAACCAACTAGGTCTAAACTCGCAATTTTAAAATAAATATGTATTCA
TTCACCGCCCCAGCTAAACAAAAAATTATAAATCACACCAATCACTATGCTTTCTTCAAT
TTCATCAAACTTAAAAGGGTCTTCTTGTCCCTTAAAATTCAATTTGATTTTTCACAAACA
CATAAAATTCAACATTCTTATAAACACACTATTCCCCGTTCCCCGTTCATACCAGCCCCC
AATTAAAAAGCTAATGATTATGCTACCTTTATACAGTCAAAATACTGCAGCCCTTT
>113_Oxidus
GCTGGGATTATTGGTTCTGCTTTAAGAGGGATGATTCGAATAGAGTTGGGACATTCCGGG
AGTTTAATTGGTGATGATCAGATTTATAATGTGATTGTAACGGCGCATGCTTTTGTAATA
ATTTTTTTTATGGTAATACCAATTATAATCGGGGGATTTGGAAATTGATTAGTTCCAATT
ATAATCGGGGCTCCTGATATGGCCTTTCCTCGAATAAATAATTTAAGATTTTGGTTGTTA
CCTCCGTCTTTTTTTTTATTACTTGCTTCTTCGGTTGTGGAATCTGGGGTGGGGACTGGA
TGAACGGTTTATCCTCCCTTAGCTTCTAGTTTGTTCCACGGAGGCTCTGCTGTTGACTTG
GCTATTTTTTCTTTGCACTTGGCTGGGGCTTCTTCGATTCTTGGTGCTATTAATTTTATT
ACTACTGTAATTAATATGCGGACTTACGGGATAATTTTTGAGCGAATACCTTTATTTGTG
TGGTCTGTAGTAATTACCGCACTACTTTTACTATTATCTCTTCCTGTGTTAGCCGGAGCT
ATTACTATGCTTCTTACTGACCGGAATTTTAATACTACTTTTTTTGATCCAACATCGAGG
TCGCAAACTATTTTGTCAATAAGAACTCTCAAAAATAATAACGCTGTTATCCCTAAAGTA
ATTATCCAAACATTGATCCGTCAGATCCATATACGCATTTTTAAATCAAATATGTTTTAA
TTCACCGCCCCAGCTAAACCACCACTTAAAAATTACATTAATAACTATATTTTTCTCAAA
ACAATAAAACTTAAAAGGGTCTTCTTGTCCCTTAACTAAATCTTTGATTTTTCACAAATC
TATAAAATTCAATTCTCTCACAAATAAACCAATTCCCGTATCCCCTTCATACCAGCCCCC
AATTAAAAAGCTAATGATTATGCTACCTTTATACAGTCAAAATACTGCAGCCCTTT
>177_Sellanucheza
GCAGGTATTATTGGTTCTGCTTTAAGAGGGATGATTCGGGTTGAGTTGGGGTATTCTGGT
AGATTAATTGGGGATGATCAGATTTATAATGTTATTGTAACTGCTCATGCTTTTGTTATA
ATTTTTTTTATGGTTATGCCTATTATGATTGGGGGATTTGGTAATTGATTAGTTCCCATT
ATAATTGGGGCACCGGATATGGCATTTCCTCGAATGAATAATTTGAGTTTTTGGTTGTTG
CCTCCTTCTTTTTTTTTATTGCTAGCTTCTTCAGTGGTTGAGGGGGGTGTGGGGACTGGG
TGAACAGTATATCCTCCTTTAGCTTCTAGTTTATTTCATGGGGGCTCGGCTGTAGATTTA
GCTATTTTTTCTTTACATTTAGCAGGTGCATCTTCTATTTTAGGGGCTATTAATTTTATT
ACTACTGTTATTAATATGCGTACATATGGGATGATTTTTGAGCGGATACCATTATTTGTG
TGGTCTGTGGTTATTACAGCTGTATTATTATTGTTATCTTTACCTGTTTTGGCTGGGGCT
ATTACTATGTTGTTAACGGATCGAAATTTCAATACTACTTTTTTTGATCCAACATCGAGG
TCGCAAACCACCCTGTCAATAAGAACTTTCAAGAATGATAACGCTGTTATCCCTAAAGTA
ATTACCCATAACTTGACCAATCAGGTCGTAAAACGTTAAATTAAATAAAAAACGTTTCTA
TCCTCCGCCCCAGCTAACCTACTAATCACGAACCATACTAATTACTATATTTACCGTAAT
TAAATTAAACTTAATAGGGTCTTCTTGTCCCTTAGGCTAATCTTTGATTTTTCACAAAAA
TATAAAATTCAATCACCTAAAAAATAAACCTACTCTTATATTCCCTTCATACCAGTCCCC
AATTAAAAAACTAATGATTATGCTACCTTTATACAGTTAAAATACTGCAGCCCTTC
>182_Sellanucheza
GCTGGTATTATTGGGGCTGCTTTAAGAGGATTAATTCGTGTGGAGTTAGGTTATTATGGT
AGCTTGATTGGGGATGATCAGATTTATAATGTTATTGTAACTGCTCATGCTTTTGTTATA
ATTTTTTTTATGGTTATGCCTATTATAATTGGCGGGTTTGGGAATTGGTTGGTGCCTATT
ATGATTGGTGCTCCTGATATGGCCTTTCCTCGGATGAATAATTTAAGTTTTTGGTTGTTG
CCGCCTTCTTTTTTTTTGTTGTTAGCTTCTTCTATAGTTGAGGGGGGAGTTGGAACTGGA
TGAACAGTTTATCCTCCTTTGGCTTCTAGACTATTTCATGGGGGTTCAGCAGTGGATTTG
GCTATTTTTTCATTACATTTGGCTGGTGCCTCTTCTATTTTAGGGGCTATTAATTTTATT
ACTACTGTAATTAATATACGAACATATGGGATGATTTTTGAGCGGATGCCGTTATTTGTG
TGGTCAGTGGTTATTACAGCTATTTTATTACTATTGTCTTTGCCAGTATTAGCAGGGGCT
ATTACTATGCTTTTGACGGATCGAAATTTTAATACCACTTTTTTTGATCCAACATCGAGG
TCGCAAACCACTCTGTCAATAAGAACTTTTAAAAATGATTACGCTGTTATCCCTAAAGTA
ATTACCCATAATTTTACCTATAAGATCATAACACGCCAAATTAAAACAAAAACGTTTCTA
TTGCCCGCCCCAGCTAACCTAACACCCACGAACCTTACTAATTACTATAAATGCCAGAAT
TAAATTAAACTTAATAGGGTCTTCTTGTCACTTAGTTAAATCCCTGATTTTTCACAGAGT
TATAAAATTCAATTATCTAAAAAATAAACACCCTCTCATTACCCCTTCATACCAGTCCCC
AATTAAAAAACTAATGATTATGCTACCTTTATACAGTCAAAATACTGCAGCCCTTT
>198_Tylopus
GCCGGGATTATCGGGTCAGCTCTAAGTGGAATAATCCGGATAGAGTTAGGTCATTCGGGT
AGTTTGATTGGGGATGATCAGATTTACAATGTTATTGTAACAGCTCATGCGTTTGTAATA
ATTTTTTTTATAGTTATGCCTATTATAATTGGCGGGTTTGGTAATTGGTTAGTTCCTATT
ATGATTGGAGCTCCTGATATGGCTTTTCCTCGAATGAATAATTTAAGTTTTTGATTGTTG
CCTCCTTCATTTTTTTTATTATTAGCTTCTTCGGTAGTGGAGGCGGGTGTCGGAACTGGG
TGAACTGTTTATCCTCCTTTAGCTTCCAGTTTGTTCCATGGGGGGCCTGCTGTAGATTTG
GCTATTTTTTCTTTACATTTAGCAGGGGCTTCTTCGATTTTGGGTGCTATTAATTTTATT
ACTACTGTGATTAATATGCGAACCTATGGAATAATTCTTGAGCGTATACCTTTATTTGTC
TGGTCGGTAGTAATTACAGCTGTTCTTTTACTTTTATCTTTACCTGTGTTGGCAGGGGCG
ATTACTATACTTCTTACTGATCGTAACTTTAATACAACGTTTTTTGATCCAACATCGAGG
TCGCAAGCTACTCCGTCAATTAGAACTCTCAGAAATAATAACGCTGTTATCCCTAAAGTA
ATTATCCATTTATTGATCTCTCAGGTCCAAACACGCACTTTTAAAAAAAATTTGTTTTAA
TACGCCGCCCCAGCCAAACCATTGTTCAAAAATTACACTAATCTCTATATTTTTCTAAAA
ACAATAAAACTTAAAAGGGTCTTCTTGTCCCTCAGCCCAATCTTTGATTTTTCACAAAAC
TATAAAATTCAATACTCTTATCGATACACAAATCCCCGTGTCCCCTTCATACCAGCCCTC
AATTAAAAAGCTAATGATTATGCTACCTTTATACAGTCAAAATACTGCAGCCCTTT
>210_Tylopus
GCTGGGATTATTGGGTCTGCTTTGAGAGGGATGATTCGAATAGAGTTGGGGCATTCTGGG
AGTTTGATTGGTGATGATCAGATTTACAATGTAATTGTTACGGCTCATGCTTTTGTAATA
ATTTTTTTTATAGTGATGCCAATTATAATCGGGGGGTTTGGGAATTGATTAGTTCCGATT
ATAATTGGGGCTCCTGATATGGCTTTTCCTCGAATAAATAATTTGAGTTTTTGGTTGCTA
CCTCCGTCATTTTTTTTACTGTTGGCTTCTTCTGTGGTTGAAGCTGGGGTGGGGACAGGG
TGAACTGTTTATCCTCCTTTGGCGTCTAGTTTATTTCATGGGGGGCCGGCTGTGGATTTA
GCTATTTTTTCTTTACATTTAGCTGGGGCTTCCTCTATTTTAGGGGCTATTAATTTTATT
ACTACGGTAATTAATATGCGGACTTACGGGATGATTTTTGAGCGGATGCCTTTATTTGTG
TGGTCTGTTGTTATTACTGCTGTTTTATTGCTGTTGTCTTTACCTGTTTTAGCTGGGGCT
ATTACTATGCTTTTGACAGATCGGAATTTTAATACAACATTTTTCGATCCAACATCGAGG
TCGCAAACTACTCCGTCAATCAGAACTCTCAAAAATAATAACGCTGTTATCCCTAAAGTA
ATTGTTCATTTATTAACCTCTCAGGTCCATTTCCGCCATTTTAAAAGAAATGTGTTTTCA
CTCACCGCCCCAGCTAAACTAATGATTAAAAATTATACTAATCTCTATACTTTTCGTAAT
TCAATCAAACTTAAAAGGGTCTTCTTGTCCCTTAAACATATTTTTGATTTTTCACAAAAC
CATAAAATTCAACCGCCCCGCAAATATACTTCTCCCCGTCTCCCATTCATACCAGCTCCC
AATTAAAAAGCTAATGATTATGCTACCTTTATACAGTCAAAATACTGCAGCCCTTC
>234_Tylopus
GCCGGGATTATTGGATCGGCTTTAAGAGGGATAATCCGGACAGAATTGGGGTATCCTGGA
AGTTTGATTGGTGATGATCAGATTTATAATGTTATTGTAACTGCTCATGCTTTTGTTATG
ATTTTTTTTATAGTTATGCCTATTATAATTGGTGGGTTTGGGAATTGATTAGTTCCTATT
ATGATTGGGGCGCCGGATATGGCTTTTCCTCGGATAAATAATTTGAGTTTTTGGCTTCTT
CCTCCTTCTTTTTTTTTATTATTAGCATCTTCGGTGGTTGAGGCTGGGGTAGGAACTGGG
TGAACTGTTTATCCTCCTTTGGCTTCAAGCTTATTTCATGGGGGGCCGGCTGTGGATTTG
GCGATTTTTTCTTTACATTTGGCTGGGGCTTCTTCTATTTTAGGGGCTATTAATTTTATT
ACAACGGTAATTAATATACGAACTTATGGTATAATTTTTGAGCGGATGCCTTTGTTTGTT
TGATCAGTGGTTATTACTGCTATTTTATTATTGTTATCTCTTCCTGTTTTGGCTGGGGCT
ATTACTATACTTCTTACTGATCGGAACTTTAACACTACTTTTTTTGATCCAACATCGAGG
TCACAAACTACTCCGTCAATTTGAACTCTCAAAAGTAATAACGCTGTTATCCCTAAAGTA
ATTATCCTTTTATTAACCAATTAGGTCTTTCCACGCTTTATAAAAAAAAAAATGTTTATA
TTCCCCGCCCCAGCTAAATTTATTACCTTAAATTACACTAATTTCTATGCTTTTCAAACA
AAAATTAAACTTAATAGGGTCTTCTTGTCCCCTAGCTAAATTTTTGATTTTTCACAAAAC
AATAAATTTTAAACAATTTTAAAATATACCATCTCCCATCTCCCGTTCATACCAGCTCCA
AATTAAAAAGCTAATGATTATGCTACCTTTATACAGTCAAAATACTGCAGCCCTTC
>466_Oxidus
GCTGGGATTATTGGTTCTGCCTTAAGAGGAATGATTCGAATGGAGTTGGGACATTCTGGT
AGCTTAATTGGTGACGATCAGATTTATAATGTAATTGTAACGGCGCATGCTTTTGTAATA
ATTTTTTTTATGGTTATGCCTATTATAATTGGGGGATTTGGAAATTGATTGGTTCCTATT
ATAATTGGTGCTCCTGACATAGCTTTCCCGCGTATAAATAATTTAAGATTTTGACTATTA
CCCCCTTCTTTTTTTTTATTATTGGCTTCTTCGGTTGTTGAGTCTGGGGTGGGGACTGGG
TGGACGGTGTATCCCCCTTTAGCTTCTAGTTTATTTCATGGGGGATCAGCAGTTGATTTA
GCTATTTTTTCTTTACATTTAGCTGGGGCTTCTTCTATTTTGGGTGCAATTAATTTTATT
ACTACTGTGATTAATATGCGAACTTATGGGATGATTTTTGAGCGAATGCCTTTGTTTGTG
TGGTCTGTTGTAATTACAGCATTGCTTTTACTTTTATCTTTGCCTGTATTGGCTGGAGCT
ATTACTATGCTTCTTACTGATCGTAATTTTAATACTACTTTTTTTGATCCAACATCGAGG
TCGCAAACTATTTCGTCAATAAGAACTCTCAGAAATAATAACGCTGTTATCCCTAAAGTA
ATTTTCCATTCATTGACCAATCAGATCTATATACGCACTTTTAAATCAAATATGTTTTAA
TTCACCGCCCCAGCTAAACCATTAATTAAAAATTACATTAATCACTATATTTTCCTTAAA
ACAATTAAACTTAAAAGGGTCTTCTTGTCCCTTAATAAAATTTTTGATTTTTCACAAAAC
TATAAAATTCAATTCTCTTATAAATAAACCAATTCCCGTGTCCCCTTCATACCAGCTCCA
AATTAAAAAGCTAATGATTATGCTACCTTTATACAGTCAAAATACTGCAGCCCTTC
>471_Oxidus
GCTGGGATTATTGGTTCTGCCTTAAGAGGAATGATTCGAATGGAGTTGGGACATTCTGGT
AGCTTAATTGGTGACGATCAGATTTATAATGTAATTGTAACGGCGCATGCTTTTGTAATA
ATTTTTTTTATGGTTATGCCTATTATAATTGGGGGATTTGGAAATTGATTGGTTCCTATT
ATAATTGGTGCTCCTGACATAGCTTTCCCGCGTATAAATAATTTAAGATTTTGACTATTA
CCCCCTTCTTTTTTTTTATTATTGGCTTCTTCGGTTGTTGAGTCTGGGGTGGGGACTGGA
TGGACGGTGTATCCCCCTTTAGCTTCTAGTTTATTTCATGGGGGATCAGCAGTTGATTTA
GCTATTTTTTCTTTACATTTAGCTGGGGCTTCTTCTATTTTGGGTGCAATTAATTTTATT
ACTACTGTGATTAATATGCGAACTTATGGGATGATTTTTGAGCGAATGCCTTTGTTTGTG
TGGTCTGTTGTAATTACAGCATTGCTTTTACTTTTATCTTTGCCTGTATTAGCTGGAGCT
ATTACTATGCTTCTTACTGATCGTAATTTTAATACTACTTTTTTTGATCCAACATCGAGG
TCGCAAACTATTTCGTCAATAAGAACTCTCAGAAATAATAACGCTGTTATCCCTAAAGTA
ATTTTCCATTCATTGACCAATCAGATCTATATACGCACTTTTAAATCAAATATGTTTTAA
TTCACCGCCCCAGCTAAACCATTAATTAAAAATTACATTAATCACTATATTTTCCTTAAA
ACAATTAAACTTAAAAGGGTCTTCTTGTCCCTTAATAAAATTTTTGATTTTTCACAAAAC
TATAAAATTCAATTCTCTTATAAATAAACCAATTCCCGTGTCCCCTTCATACCAGCTCCA
AATTAAAAAGCTAATGATTATGCTACCTTTATACAGTCAAAATACTGCAGCCCTTC
>500J_Oxidus
GCTGGAATTATTGGCTCTGCTTTAAGAGGAATAATTCGGATAGAGTTGGGGCATTCTGGT
AGATTAATTGGTGATGATCAGATTTATAATGTAATTGTAACGGCTCATGCGTTTGTAATA
ATTTTTTTCATAGTTATACCTATTATAATTGGGGGATTTGGGAATTGATTGGTTCCTATT
ATAATCGGGGCTCCTGATATAGCTTTTCCTCGAATGAATAATTTAAGATTTTGACTTTTA
CCTCCTTCCTTTTTTTTATTATTAGCTTCTTCGGTGGTGGAGTCAGGGGTCGGGACTGGT
TGGACAGTTTATCCTCCTTTGGCTTCTAGTTTATTTCACGGGGGGTCGGCTGTTGATTTA
GCTATTTTTTCTTTACATTTAGCTGGGGCTTCTTCTATTTTGGGTGCTATTAATTTTATT
ACTACTGTAATTAATATACGTACTTACGGGATAATTTTTGAGCGTATACCATTATTTGTT
TGGTCTGTAGTGATTACAGCGTTACTTTTATTGTTGTCTTTACCTGTTTTAGCTGGGGCT
ATTACTATACTTCTAACTGATCGGAATTTTAATACTACTTTTTTTGATCCAACATCGAGG
TCGCAAACTATTTTGTCAATCAGAACTCTCAAAAATAATAACGCTGTTATCCCTAAAGTA
ATTTTCCGTTCATTGACCAATCAGATCTTCTTACGCACTCTTAAATTAACTTTGTTTTAA
CTCACCGCCCCAGCTAAACCATTACTTAAAAATTACACTAATTACTATATTTTTCTTAAA
ACAATAAAACTTAAAAGGGTCTTCTTGTCCCTTAACCAAATTTTTGATTTTTCACAAAAC
TATAAAATTCAATCCTCTCTTGAATAAACCAATCTCCGTGTCCCCTTCATACCAGCTCCC
AATTAAAAAGCTAATGATTATGCTACCTTTATACAGTCAAAATACTGCAGCCCTTC
>500_Oxidus
GCTGGAATTATTGGCTCTGCTTTAAGAGGAATAATTCGGATAGAGTTGGGACATTCTGGG
AGATTAATCGGCGATGATCAGATTTATAATGTAATTGTAACGGCTCATGCTTTTGTAATA
ATTTTTTTTATAGTTATACCTATTATAATCGGAGGATTCGGGAATTGGTTGGTTCCTATT
ATAATTGGGGCTCCTGATATGGCTTTTCCTCGGATGAATAATTTAAGATTTTGACTTCTA
CCTCCTTCTTTTTTTTTATTATTAGCTTCTTCGGTGGTTGAGTCAGGGGTTGGAACTGGA
TGGACAGTTTATCCTCCTTTGGCTTCTAGTTTATTTCATGGGGGGTCGGCTGTTGATTTA
GCTATTTTTTCTTTACATTTAGCTGGGGCTTCTTCTATTTTGGGTGCTATTAATTTTATT
ACTACTGTAATTAATATACGGACTTATGGGATAATTTTTGAGCGTATACCATTATTTGTT
TGGTCTGTAGTGATTACAGCCTTACTTTTGTTGTTGTCTTTACCTGTTTTAGCTGGGGCT
ATTACTATACTTTTAACTGATCGGAATTTTAATACTACTTTTTTTGATCCAACATCGAGG
TCGCAAACTATTTTGTCAATGAGAACTCTCAAAAATAATAACGCTGTTATCCCTAAAGTA
ATTTTCCATTCATTGACCAATCAGATCTTCTTACGCACTCTTAAATCAACCTTGTTTTAA
CTTACCGCCCCAGCTAAACCATTATTTAAAAATTACACTAATAACTATATTTTTCCTAAA
ACAATAAAACTTAAAAGGGTCTTCTTGTCCCTTAACCAAATTTTTGATTTTTCACAAAAC
TATAAAATTCAATCCTCTCTTGAATAAACCAATCTCCGTGTCCCCTTCATACCAGCTCCC
AATTAAAAAGCTAATGATTATGCTACCTTTATACAGTCAAAATACTGCAGCCCTTC
>509_Tylopus
GCTGGGATTATTGGTTCGGCTTTGAGAGGGATGATTCGGATAGAATTGGGCCATTCAGGG
AGTTTAATTGGGGATGATCAGATTTATAATGTTATTGTAACAGCTCATGCGTTTGTTATA
ATTTTTTTTATGGTTATACCAATTATAATTGGTGGGTTTGGGAATTGATTAGTGCCAATT
ATAATTGGGGCCCCAGACATGGCTTTTCCTCGGATGAATAATTTAAGATTTTGGTTATTG
CCTCCTTCTTTTTTTTTATTATTAGCTTCTTCTGTGGTAGAGGCTGGAGTTGGAACTGGA
TGGACAGTTTATCCTCCATTAGCATCAAGTTTGTTCCATGGGGGGCCGGCTGTGGATTTA
GCAATTTTTTCTTTACATTTGGCTGGGGCTTCTTCTATTTTGGGTGCTATTAATTTTATT
ACGACGGTAATTAACATGCGTACATATGGAATAATTTTTGAGCGGATGCCATTATTTGTT
TGGTCTGTTGTAATTACGGCTATTTTATTGTTGTTATCATTACCGGTGTTGGCTGGGGCT
ATTACTATATTACTTACTGATCGGAATTTTAATACAACTTTTTTTGATCCAACATCGAGG
TCGCAAACTACTCCGTCAATCAGAACTCTCAAAAATAATAACGCTGTTATCCCTAAAGTA
ATTATCCATTTATTGACCCATCAGGTCAAATCCCGCAAATTTAAATTATATGTGTATTTA
CTCACCGCCCCAGCTAAACAAATATTCTTAAATTGTACTAATATCTATACTCTCCAAAAT
ACCATAAAACTTAAAAGGGTCTTCTTGTCCCTTAAATTCATCTTTGATTTTTCACAAAAC
TATAAAATTCAACGCTCTCATAAACACACGATCTCCCGCTCCCCATTCATACCAGCCTCT
AATTAAGAAGCTAATGATTATGCTACCTTTATACAGTCAAAATACTGCAGCTCTTT
>515_Sellanucheza
GCTGGGATTATTGGATCAGCTCTAAGAGGAATGATTCGAGTGGAGTTGGGGTATTCCGGT
AGTTTGATTGGGGATGATCAGATTTATAATGTTATTGTGACTGCTCATGCTTTTGTTATG
ATTTTTTTTATGGTTATGCCTATTATAATTGGGGGATTTGGTAATTGATTAGTGCCTATT
ATGATTGGTGCTCCGGATATGGCATTTCCTCGAATGAATAATTTGAGTTTTTGGTTGTTG
CCTCCGTCTTTTTTTTTGTTGTTGGCTTCTTCGGTGGTCGAGGGTGGTGTTGGGACTGGG
TGGACAGTCTATCCTCCTTTGGCTTCTAGTTTATTTCATGGTGGTTCGGCTGTGGACTTG
GCTATTTTTTCTTTACATTTGGCTGGTGCTTCTTCTATTTTAGGGGCTATTAATTTTATT
ACGACTGTAATTAATATGCGGACGTATGGTATAATTTTTGAGCGGATACCTTTATTTGTG
TGGTCTGTAGTGATTACAGCTATTTTATTGTTATTATCTTTACCAGTTTTGGCGGGGGCT
ATTACTATGCTTTTGACTGATCGGAATTTTAATACTACTTTTTTTGATCCAACATCGAGG
TCGCAAACCACCCCGTCAATCAGAACTTTCAAGAGTGATAACGCTGTTATCCCTAAAGTA
ATTATCCACACTTTAACCAATCAGGTCATTAACCGCTAAATTAAAATAAAAACGTTTCTA
TTCCCCGCCCCAGCTAACCAATCGACCACAAATCACACTAATACCTATACTCACTAAACC
GAAATAAAACTTAATAGGGTCTTCTTGTCCCATAAAAAAATCTCTGACTTTTCACAAAGA
AATAAAATTCAACCGCCCGCAAAATAAACCTCTTCCTATACTCCCTTCATACCAGCCCCC
AATTAAAGAACTAATGATTATGCTACCTTTATACAGTCAAAATACTGCAGCCCTTT
>516_Oxidus
GCTGGGATTATTGGGTCTGCTTTAAGAGGGATGATTCGAATAGAGTTGGGACATTCCGGA
AGTTTAATTGGTGATGATCAGATTTATAATGTAATTGTAACGGCACATGCTTTTGTAATG
ATTTTTTTTATGGTAATACCAATTATAATCGGGGGATTTGGAAATTGATTAGTTCCGATT
ATAATCGGGGCCCCTGATATGGCCTTCCCTCGAATAAATAATTTAAGATTTTGGTTGCTA
CCTCCGTCTTTCTTTTTATTACTTGCTTCTTCGGTTGTAGAATCGGGGGTGGGGACTGGA
TGAACGGTCTATCCTCCCTTAGCTTCTAGTTTATTCCACGGAGGCTCTGCTGTTGATTTG
GCTATTTTTTCTTTGCACTTGGCTGGGGCCTCTTCAATTCTTGGTGCTATTAATTTTATT
ACTACTGTAATTAACATACGGACTTATGGGATGATTTTTGAGCGAATACCTTTGTTTGTG
TGGTCTGTAGTAATTACTGCGTTACTTTTGCTCTTGTCTTTGCCTGTGTTGGCCGGAGCT
ATTACTATGCTTCTTACTGATCGGAATTTTAATACTACTTTTTTTGATCCAACATCGAGG
TCGCAAACTATTTTGTCAATAAGAACTCTCAAAAATAATAACGCTGTTATCCCTAAAGTA
ATTGTCCAAACATTGATCCGTCAGATCCATATACGCATTTTTAAATCAAATATGTTTTAA
TTCACCGCCCCAGCTAAACCACCACTTAAAAATCACACTAATAACTATATTTTTCTCAAA
ACAATAAAACTTAAAAGGGTCTTCTTGTCCCTTAACTAAATATTTGATTTTTCACAAATC
TATAAAATTCAATTCTCCCACAAATAAACCAATTCCCGTATCCCCTTCATACCAGCCCCC
AATTAAAAAGCTAATGATTATGCTACCTTTATACAGTCAAAATACTGCAGCCCTTC
>543_Tylopus
GCCGGGATTATCGGGTCAGCTCTAAGTGGAATAATCCGGATAGAGTTAGGTCATTCGGGT
AGTTTGATTGGGGATGATCAGATTTACAATGTTATTGTAACAGCTCATGCGTTTGTAATA
ATTTTTTTTATAGTTATGCCTATTATAATTGGCGGGTTTGGTAATTGGTTAGTTCCTATT
ATGATTGGAGCTCCTGATATGGCTTTTCCTCGAATGAATAATTTAAGTTTTTGATTGTTG
CCTCCTTCATTTTTTTTATTATTAGCTTCTTCGGTAGTGGAGGCGGGTGTCGGAACTGGG
TGAACTGTTTATCCTCCTTTAGCTTCCAGTTTGTTCCATGGGGGGCCTGCTGTAGATTTG
GCTATTTTTTCTTTACATTTAGCAGGGGCTTCTTCGATTTTGGGTGCTATTAATTTTATT
ACTACTGTGATTAATATGCGAACCTATGGAATAATTCTTGAGCGTATACCTTTATTTGTC
TGGTCGGTAGTAATTACAGCTGTTCTTTTACTTTTATCTTTACCTGTGTTGGCAGGGGCG
ATTACTATACTTCTTACTGATCGTAACTTTAATACAACGTTTTTTGATCCAACATCGAGG
TCGCAAGCTACTCCGTCAATTAGAACTCTCAGAAATAATAACGCTGTTATCCCTAAAGTA
ATTATCCATTTATTGATCTCTCAGGTCCAAACACGCACTTTTAAAAAAAATTTGTTTTAA
TACGCCGCCCCAGCCAAACCATTGTTCAAAAATTACACTAATCTCTATATTTTTCTAAAA
ACAATAAAACTTAAAAGGGTCTTCTTGTCCCTCAGCCCAATCTTTGATTTTTCACAAAAC
TATAAAATTCAATACTCTTATCGATACACAAATCCCCGTGTCCCCTTCATACCAGCCCTC
AATTAAAAAGCTAATGATTATGCTACCTTTATACAGTCAAAATACTGCAGCCCTTT
>549_Oxidus
GCTGGGATTATTGGTTCTGCCTTAAGAGGAATGATTCGAATGGAGTTGGGACATTCTGGT
AGCTTAATTGGTGACGATCAGATTTATAATGTAATTGTAACGGCGCATGCTTTTGTAATA
ATTTTTTTTATGGTTATGCCTATTATAATTGGGGGATTTGGAAATTGATTGGTTCCTATT
ATAATTGGTGCTCCTGACATAGCTTTCCCGCGTATAAATAATTTAAGATTTTGACTATTA
CCCCCTTCTTTTTTTTTATTATTGGCTTCTTCGGTTGTTGAGTCTGGGGTGGGGACTGGG
TGGACGGTGTATCCCCCTTTAGCTTCTAGTTTATTTCATGGGGGATCAGCAGTTGATTTA
GCTATTTTTTCTTTACATTTAGCTGGGGCTTCTTCTATTTTGGGTGCAATTAATTTTATT
ACTACTGTGATTAATATGCGAACTTATGGGATGATTTTTGAGCGGATGCCTTTGTTTGTG
TGGTCTGTTGTAATTACAGCATTGCTTTTACTTTTATCTTTGCCTGTATTGGCTGGAGCT
ATTACTATGCTTCTTACTGATCGTAATTTTAATACTACTTTTTTTGATCCAACATCGAGG
TCGCAAACTATTTCGTCAATAAGAACTCTCAGAAATAATAACGCTGTTATCCCTAAAGTA
ATTTTCCATTCATTGACCAATCAGATCTATATACGCACTTTTAAATCAAATATGTTTTAA
TTCACCGCCCCAGCTAAACCATTAATTAAAAATTACATTAATCACTATATTTTCCTTAAA
ACAATTAAACTTAAAAGGGTCTTCTTGTCCCTTAATAAAATTTTTGATTTTTCACAAAAC
TATAAAATTCAATTCTCTTATAAATAAACCAATTCCCGTGTCCCCTTCATACCAGCTCCA
AATTAAAAAGCTAATGATTATGCTACCTTTATACAGTCAAAATACTGCAGCCCTTC
>556_Tylopus
GCTGGGATTATTGGTTCGGCTTTAAGAGGGATAATTCGAATAGAATTGGGGCATTCTGGG
AGATTAATTGGTGATGATCAGATTTATAATGTAATTGTCACTGCTCATGCTTTTGTGATA
ATTTTTTTTATAGTAATGCCTATTATAATTGGCGGGTTTGGAAACTGATTGGTACCAATT
ATGATTGGGGCACCTGATATGGCGTTTCCTCGGATAAATAACTTGAGTTTTTGGCTTTTG
CCTCCATCTTTTTTTTTATTGTTGGCTTCTTCAGTGGTTGAGGCGGGAGTTGGAACTGGT
TGAACTGTTTATCCTCCTTTGGCTTCTAGTTTATTTCATGGGGGGCCTGCTGTGGATCTA
GCTATTTTTTCTTTACATTTGGCTGGGGCATCTTCTATTTTAGGGGCGATTAATTTTATT
ACTACTGTTATTAACATGCGTACTTATGGGATAATTTTTGAGCGAATACCTTTATTTGTA
TGATCTGTTGTAATTACTGCTGTTTTACTATTGTTGTCTTTGCCTGTTTTGGCTGGGGCT
ATTACTATGCTTCTTACTGATCGTAATTTTAATACAACTTTTTTTGATCCAACATCGAGG
TCGCAAACTACTTCGTCGATATGAACTCTCAAAAATAATAACGCTGTTATCCCTAAAGTA
ATTTTCCATTCTTTGATCCACCAGGTCACTTTCCGCATCCTTAAAAAAAATTTGTATCTA
CATACCGCCCCAGCAAAATAGTTAATCTTAAATAACACTAATCCCTATGCTCTCTAACAC
ACCATCAAATTTAAAAGGGTCTTCTTGTCCCTAAAACTTATTTCTGATTTTTCACAAAAC
AATAAAATTCAATTCTTTTATAAACACACTGCTCCCAGTTCCCCTTTCATACCAGCCCCC
AATTAAAAAGCTAATGATTATGCTACCTTTATACAGTCAAAATACTGCAGCCCTTT
>557_Tylopus
GCTGGGATTATTGGGTCAGCTCTTAGAGGAATGATTCGGATGGAGTTAGGACACTCTGGG
AGTCTAATTGGTGATGATCAAATTTATAATGTAATTGTGACGGCTCATGCTTTTGTGATA
ATTTTTTTTATAGTAATGCCAATTATAATTGGTGGGTTTGGTAATTGATTGGTGCCTATT
ATAATTGGTGCTCCTGACATGGCTTTTCCTCGTATGAATAACTTAAGTTTTTGACTTCTT
CCTCCTTCTTTTTTTTTATTATTAGCTTCTTCTGTAGTTGAGGCTGGTGTTGGAACTGGA
TGGACAGTTTATCCTCCTTTAGCTTCTAGTTTATTTCATGGGGGCCCTGCTGTTGATTTG
GCTATTTTTTCTTTACATTTGGCCGGGGCATCTTCTATTTTGGGTGCTATTAATTTTATT
ACCACAGTGATTAACATACGGACGTATGGAATAATTTTTGAGCGTATGCCGTTATTTGTG
TGGTCAGTTGTAATTACTGCAATTTTATTATTATTATCTTTACCGGTCTTGGCTGGTGCT
ATTACTATATTATTAACTGATCGTAATTTTAATACTACGTTTTTTGATCCAACATCGAGG
TCGCAAACTACTTTGTCAATCAGAACTCTCAAAAATAATAACGCTGTTATCCCTAAAGTA
ATTATCCACTTATTAACCAACTAGGTCTAAACTCGCAATCTTAAAATAAATATGTATTCA
TTCACCGCCCCAGCTAAACAAAAAATTATAAATCACACCAATTACTATGCTTTCTTCAAT
TTCATCAAATTTAAAAGGGTCTTCTTGTCCCTTAAAATTCAATTTGATTTTTCACAAACA
CATAAAATTCAACATTCTTATAAACACACTATTCCCCGTTCCCCGTTCATACCAGCCCCC
AATTAAAAAGCTAATGATTATGCTACCTTTATACAGTCAAAATACTGCAGCCCTTT
>558_Tylopus
GCTGGGATTATTGGTTCTGCTTTGAGAGGTATAATTCGTGTCGAATTGGGGTATTCTGGT
AGTTTAATTGGGGATGATCAGATTTATAATGTGATTGTGACTGCACATGCTTTTGTTATA
ATTTTTTTTATAGTTATGCCAATTATAATCGGAGGTTTTGGTAACTGGTTAGTTCCTATT
ATAATTGGTGCTCCAGACATGGCTTTTCCTCGTATGAATAATTTGAGTTTTTGATTATTA
CCTCCTTCTTTTTTTTTATTATTAGCTTCATCTGTAGTAGAAGGGGGGGTTGGAACTGGT
TGAACAGTGTATCCTCCTTTAGCTTCTAGATTATTTCATGGGGGGCCTGCTGTAGATTTA
GCTATTTTTTCTTTACATTTAGCTGGTGCTTCTTCTATTTTGGGGGCAATTAATTTTATT
ACTACTGTTATTAATATGCGAACTTATGGAATAATTTTTGAGCGTATGCCTTTATTTGTG
TGATCTGTGGTTATTACGGCTGTTTTATTATTATTGTCTTTGCCAGTGTTGGCTGGGGCT
ATTACTATACTTTTAACAGATCGTAATTTTAATACTACTTTTTTTGATCCAACATCGAGG
TCGCAAACCATTTCGTCAATAAGAACTTTCAAAAATGATAACGCTGTTATCCCTAAAGTA
ATTATCCATTCCTTAACCAATTAGGTCATTATACGCTAAATTAATTTAAAAATGTTTTTA
TCTCCCACCCCAGCTAACTTACCAGTCATCAATCACACTAATAATTATGTTTCCGAAACT
AAAATGAAACTTAATAGGGTCTTCTTGTCCCCTAGATTAATTTTTGATTTTTCACAAAAC
CACAAAATTCAATATTCTTAAAAATAAATTATCTCCTATTTCTCCTTCATACCAGCTCCC
AATTAAAAAACTAATGATTATGCTACCTTTATACAGTCAAAATACTGCAGCCCTTA
>603_Tylopus
GCTGGAATTATTGGTTCGGCTTTAAGAGGGATAATTCGTATAGAATTGGGACATTCTGGG
AGATTGATTGGGGATGATCAGATCTATAATGTTATTGTGACAGCTCATGCGTTTGTTATA
ATTTTTTTTATGGTTATGCCTATTATAATTGGGGGGTTTGGTAATTGGTTAGTGCCAATT
ATGATTGGGGCTCCTGATATGGCTTTTCCTCGGATGAATAATTTAAGTTTTTGGTTATTA
CCTCCTTCTTTTTTTCTTTTATTAGCTTCTTCTGTAGTTGAGGCTGGTGTTGGAACTGGG
TGAACAGTTTATCCGCCTTTGGCTTCAAGTTTGTTTCATGGCGGGCCGGCTGTGGATTTG
GCTATTTTTTCTTTGCATTTGGCTGGGGCTTCTTCTATTTTGGGGGCTATTAATTTTATT
ACTACTGTAATTAATATACGTACTTACGGGATGATTTTTGAGCGGATACCCTTATTTGTG
TGGTCTGTTGTTATTACTGCCGTTTTATTATTACTATCTTTGCCTGTTTTGGCTGGGGCT
ATTACTATGCTATTAACAGATCGTAATTTTAATACTACTTTTTTCGATCCAACATCGAGG
TCGCAAACTATTTTGTCAATCAGAACTCTTAAAAATAATAACGCTGTTATCCCTAAAGTA
ATTATCCATTTATTAACCAATTAGGTCTTTATCGTCATGTTTAAATAATATATGTTATTA
TATACCGCCCCAGCCAAACAAAAATATAAAAATTATACTAATACCTATACTTTCCTTATA
ACCATAAAACTTAAAAGGGTCTTCTTGTCCCTTAAACTTATTTTTGATTTTTCACAAAAC
CATAAAATTCAATATTCCCATAAACACACAGCCCCCTGCTCCCCGTTCATACCAGCCCCA
AATTAAAAGGCTAATGATTATGCTACCTTTATACAGTCAAAATACTGCAGCCCTTC
>617_Tylopus
GCTGGTATTATCGGTTCAGCTTTAAGAGGAATGATTCGAATGGAATTAGGTCATTCTGGG
AGATTAATTGGGGACGATCAGATTTATAATGTAATTGTGACTGCCCATGCTTTTGTAATA
ATTTTTTTTATGGTTATGCCTATTATAATTGGGGGTTTTGGTAATTGGTTAGTTCCTATT
ATGATTGGGGCTCCTGATATGGCTTTTCCTCGGATGAATAATTTGAGATTTTGGTTACTA
CCTCCTTCATTTTTTTTATTATTAGCTTCTTCTGTCGTGGAGGCTGGGGTGGGGACAGGG
TGGACGGTGTATCCACCTTTGGCTTCAAGATTATTTCACGGAGGTCCGGCTGTTGATTTG
GCTATTTTTTCTTTACATTTGGCTGGGGCTTCTTCTATTTTAGGGGCTATTAATTTTATT
ACTACAGTAATTAATATACGAACTTATGGGATGATTTTTGAACGTATACCTTTGTTTGTG
TGGTCAGTGGTAATTACTGCTGTTTTGTTATTATTATCCTTGCCGGTTTTAGCTGGGGCT
ATTACTATATTATTGACTGATCGTAATTTTAATACTACTTTTTTTGATCCAACATGGAGG
TCGCAAACTATTCTGTCAATTAGAACTCTTAAAAATAATAACGCTGTTATCCCTAAAGTA
ATTTTCCATTCATTAACCATTTAGGTCCTTAGCCGCACTATTAAATAAAACTTGTATTTA
CTTACCGCCCCAGCTAAACAATTAATTTCAAATCACACTAATCCCTATGCTTTTCACCAC
ACAATAAAACTTAAAAGGGTCTTCTTGTCCCTTAAACTAATCTTCGATTTTTCACAAAAC
CATAAAATTCAATACCTTTATAAACACACTGTTCCCCGTTCCCCCTTCATACCAGCCCCC
AATTAAAAAGCTAATGATTATGCTACCTTTATACAGTCAAAATACTGCAGCCCTTA
>92_Tylopus
GCTGGGATTATTGGGTCTGCTTTGAGAGGAATAATTCGTATAGAATTAGGACATTCGGGA
AGATTGATTGGTGACGATCAGATTTATAATGTTATTGTTACAGCACATGCTTTTGTGATG
ATTTTTTTTATGGTAATGCCTATTATAATTGGGGGTTTTGGTAATTGATTGGTCCCCATT
ATGATCGGGGCCCCAGATATGGCTTTTCCTCGGATAAATAATCTAAGTTTTTGATTATTA
CCTCCTTCTTTTTTTTTATTGTTGGCTTCTTCGGTAGTAGAAGCTGGTGTCGGAACAGGG
TGAACAGTTTATCCTCCGCTAGCTTCAAGCTTGTTCCATGGGGGGCCTGCGGTGGATCTG
GCTATTTTTTCTTTACATTTGGCTGGGGCCTCTTCTATTTTAGGGGCCATTAATTTTATT
ACTACAGTAATTAATATGCGGACTTATGGGATGATTTTCGAGCGAATACCATTGTTTGTA
TGATCTGTTGTTATTACTGCTATTTTGTTGCTGTTGTCGTTACCTGTGTTGGCCGGGGCA
ATTACTATATTACTAACTGATCGTAACTTTAATACAACATTTTTTGATCCAACATCGAGG
TCGCAAACTATTCTGTCAATTAGAACTCTTAAAAATAATAACGCTGTTATCCCTAAAGTA
ATTATCCATTTATTGGCCAACCAGGTCCTCACTCGCATCTTTAAATACCGTATGTTCTTA
CTCACCGCCCCAGCTAAACAAACAATTATAAATCACACTAATACCTATGTTTTCTTTAAT
TTAATTAAACTTAAAAGGGTCTTCTTGTCCCTTAAGTTTACTTTTGATTTTTCACAAAAC
CATAAAATTCAACCTCCCCATAAACACACTGTTCCCTGCCCCCCGTTCATACCAGCCCCC
AATTAAAAAGCTAATGATTATGCTACCTTTATACAGTCAAAATACTGCAGCCCTTT
>93_Tylopus
GCTGGAATTATTGGGTCTGCCTTAAGTGGAATGATTCGTATGGAGTTGGGCCATTCAGGA
AGTTTGATTGGTGATGATCAGATTTATAATGTTATTGTAACGGCGCATGCTTTTGTAATA
ATTTTTTTTATGGTTATGCCTATTATAATTGGGGGATTTGGGAATTGGTTAGTGCCTATT
ATAATAGGGGCTCCTGATATGGCATTTCCTCGTATGAATAATTTAAGTTTTTGGTTATTA
CCTCCGTCCTTTTTTTTGTTGTTGGCTTCTTCGGTTGTTGAGGCGGGGGTTGGTACTGGG
TGAACAGTCTATCCTCCTTTAGCTTCGAGATTATTTCACGGGGGGCCTGCGGTAGATTTG
GCTATTTTTTCATTGCATTTGGCTGGGGCTTCTTCTATTTTGGGGGCTATCAATTTTATT
ACTACTGTAATTAATATACGTACTTATGGAATAATTTTTGAGCGAATGCCTTTATTTGTG
TGGTCGGTGGTAATTACGGCTGTTCTTTTGTTGCTTTCTTTACCGGTGTTAGCGGGGGCT
ATTACTATACTTTTGACTGATCGTAACTTTAATACTACATTTTTTGATCCAACATCGAGG
TCGCAAACTACTCCGTCAATTAGAACTCTCAAAAATAATAACGCTGTTATCCCTAAAGTA
ATTTCCCGTTCATTGGTCTCTCAGGTCTCTATACGCAAATTTAAAATAAATTTGTTATAA
CTCGCCGCCCCAGCTAAATGACTAAATACAAATTATACTAATCACTATATTTTTCCTATA
GCAATAAAACTTAAAAGGGTCTTCTTGTCCCTTAGTTAAATCTTTGATTTTTCACAAAGC
TATAAAATTCAATAGTCTTATAAAAATACCAGCCCCCGTGTCCCCTTCATACCAGCCCCC
AATTAAAAAGCTAATGATTATGCTACCTTTATACAGTCAAAATACTGCAGCCCTTT
>IPE3_Antheromorpha
GCGGGGATTGTGGGGTCTGCTTTAAGAGGTATTATTCGTGTAGAGCTTGGGCATTCGGGT
AGATTTATTGGGGATGATCAGATTTATAATGTTATTGTTACTGCCCATGCTTTTGTTATA
ATTTTTTTTATGGTTATGCCTTTAATAATTGGTGGTTTCGGGAATTGGTTGGTTCCCATT
ATGATCGGGGCTCCTGATATGGCTTTTCCTCGAATGAATAATTTAAGATTTTGGTTACTT
CCGCCTTCTTTTTTATTGCTTCTTGCATCTTCAGCGGTTGAAGGAGGGGTTGGGACAGGG
TGGACAGTTTATCCTCCTTTGGCTTCTAGCTTGTTTCATGGGGGTTCTGCTGTTGATTTG
GCTATTTTTTCTTTGCATTTGGCTGGGGCTTCTTCTATTTTGGGGGCAATTAATTTTACT
ATTACAGTAATTAATATGCGAACAGGGGGAATTATTTTTGATCGAATGACATTATTTGTA
TGGTCTGTTGTTTTCACTGCTATTTTATTATTATTGTCTTTACCAGTTTTGGCTGGGGCT
ATTACTATGCTTTTAACAGATCGTAATTTTAATACTTCTTTTTTTGATCCAACATCGAGG
TCGCAAACCACTCTTATGATAAGAACTCTTAAGACTGATAACGCTGTTATCCCTAAAGTA
ATTAATCTTCTATTGATCCTCCAGATCAAAAATCGCACTATTAAAAAAAGTTTGTTTTAA
CTTACTGCCCCAGCCAAACCAACATAATAAAATCATATTAATTTTTATATACTTTTTAAA
GTTATAAAACTTATTAGGGTCTTCTTGTCCTATAATTCTACTTATGATTTTTCACATAAA
TATAAAATTCAATTAATTTATAAATATATCACTTCCCGTTCACTCTTCATACCAGTCCCC
AATTAAAAAACTAATGATTATGCTACCTTTATACAGTCAAAATACCGCAGCCCTTT
>IPE6_Tylopus
GCTGGTATTATTGGGTCTGCTTTAAGAGGGATGATTCGAATAGAGTTGGGGCATTCTGGG
AGTTTAATTGGTGATGATCAAATTTATAATGTAATTGTCACGGCTCATGCTTTTGTAATA
ATTTTTTTTATGGTAATGCCGATTATAATCGGCGGGTTTGGGAATTGGTTAGTTCCGATT
ATAATCGGGGCTCCTGATATGGCTTTTCCTCGAATAAATAATTTGAGTTTTTGGTTGTTG
CCTCCGTCATTTTTTTTACTGTTGGCTTCTTCTGTGGTTGAAGCTGGGGTGGGGACAGGG
TGAACTGTCTATCCTCCTTTGGCGTCTAGTTTATTTCACGGGGGTCCGGCTGTGGATTTA
GCTATTTTTTCTTTACATTTAGCTGGGGCTTCCTCTATTTTAGGGGCTATTAATTTTATT
ACTACGGTAATTAATATGCGGACTTATGGGATGATTTTTGAGCGGATGCCTTTATTTGTG
TGATCTGTTGTTATTACTGCTGTTTTATTGTTATTGTCTTTACCTGTGTTGGCTGGGGCT
ATTACTATGCTTTTAACTGATCGGAATTTTAATACAACATTTTTCGATCCAACATCGAGG
TCGCAAACTACTCCGTCAATCAGAACTCTCAAAAATAATAACGCTGTTATCCCTAAAGTA
ATTATTCATTTATTAACCTCTCAGGTCCATTTCCGCCATTTTAAAAGAAATGTGTTTTCA
CTCACCGCCCCAGCTAAACTAATGGTTAAAAATTATACTAATCTCTATACTTTTCATAAT
TCAATCAAACTTAAAAGGGTCTTCTTGTCCCTTAAACATATTTTTGATTTTTCACAAAAC
CATAAAATTCAACCGCCCCGCAAATATACTTCTCCCCGTCTCCCATTCATTCCAGCTCCC
AATTAAAAAGCTAATGATTATGCTACCTTTATACAGTCAAAATACTGCAGCCCTTC
>SVE149_Tylopus
GCCGGGATTATCGGGTCAGCTCTAAGTGGAATAATTCGGATAGAGTTAGGTCATTCGGGT
AGTTTGATTGGGGATGATCAGATTTACAATGTTATTGTAACAGCTCATGCGTTTGTAATA
ATTTTTTTTATAGTTATGCCTATTATAATTGGCGGGTTTGGTAATTGGTTAGTTCCTATT
ATGATTGGAGCTCCTGATATGGCTTTTCCTCGAATGAATAATTTAAGCTTTTGATTGTTG
CCTCCTTCATTTTTTTTATTATTAGCTTCTTCGGTAGTGGAGGCGGGTGTCGGAACTGGG
TGAACTGTTTATCCTCCTTTAGCTTCCATTTTGTTTCATGGAGGGCCTGCTGTAGATTTG
GCTATTTTTTCTTTACATTTAGCAGGGGCTTCTTCAATTTTGGGTGCTATTAATTTTATT
ACTACTGGGAGTAATATGCGAACCTATGGAATAATTTTTGAGCGTATACCTTTATTTGTT
TGGTCGGTAGTAATTACAGCTGTTCTTTTACTTTTATCTTTACCTGTGTTGGCAGGGGCG
ATTACTATACTTCTTACTGATCGTAACTTTAATACAACGTTTTTTGATCCAACATCGAGG
TCGCAAGCTACTCCGTCAATTAGAACTCTCAGAAATAATAACGCTGTTATCCCTAAAGTA
ATTATCCATTTATTGATCTCTCAGGTCCAAACACGCACTTTTAAAAAAAATTTGTTTTAA
TGCGCCGCCCCAGCCAAACCATTGTTCAAAAATTACACTAATCTCTATATTTTTCTAAAA
ACAATAAAACTTAAAAGGGTCTTCTTGTCCCTTAGCCCAATCTTTGATTTTTCACAAAAC
TATAAAATTCAATACTCTTATCGATACACAAATCCCCGTGTCCCCTTCATACCAGCTCTC
AATTAAAAAGCTAATGATTATGCTACCTTTATACAGTCAAAATACTGCAGCCCTTT
>SVE173_Tylopus
GCCGGGATTATTGGGTCAGCTCTAAGTGGAATAATTCGGATAGAGTTAGGTCATTCGGGC
AGTTTGATTGGGGATGATCAGATTTACAATGTTATTGTAACAGCTCATGCGTTTGTAATA
ATTTTTTTTATAGTTATGCCTATTATAATTGGTGGGTTTGGTAATTGGTTAGTTCCTATT
ATGATTGGAGCTCCTGATATGGCTTTTCCTCGGATGAATAATTTAAGTTTTTGATTATTG
CCTCCTTCATTTTTTTTATTATTAGCTTCTTCGGTGGTGGAGGCGGGTGTTGGAACTGGG
TGAACTGTTTATCCTCCTTTAGCTTCTAGATTGTTTCATGGGGGGCCTGCTGTAGATTTA
GCTATTTTTTCTTTACACTTAGCAGGGGCTTCTTCGATTTTGGGTGCTATTAATTTTATT
ACTACTGTGATTAATATGCGAACCTATGGAATAATTTTTGAGCGTATACCTTTATTTGTT
TGGTCAGTAGTAATTACAGCTGTTCTTTTACTTTTATCTTTACCTGTATTGGCAGGGGCG
ATTACTATACTTCTTACTGATCGTAATTTTAATACAACATTTTTTGATCCAACATCGAGG
TCGCAAGCTACTCCGTCAATTAGAACTCTCAGAAATAATAACGCTGTTATCCCTAAAGTA
ATTATCCATTTATTGATCTCTCAGGTCCAAACACGCACTTTTAAAAAAAATTTGTTTTAA
TACGCCGCCCCAGCCAAACCACTGTTCAAAAATTACACTAATCTCTATATTCTTCTAAAA
ACAATAAAACTTAAAAGGGTCTTCTTGTCCCTTAGCCCAATCTTTGATTTTTCACAAAAC
TATAAAATTCAATACTCTTATCAATACACAAGTCCCCGTGTCCCCTTCATACCAGCTCTT
AATTAAAAAGCTAATGATTATGCTACCTTTATACAGTCAAAATACTGCAGCCCTTT
>SVE55_Tylopus
GCCGGGATTATTGGGTCAGCTTTGAGTGGAATGATTCGGATGGAGTTGGGTCATTCGGGT
AGTTTGATTGGGGGTGATCAGATTTATAATGTTATTGTGACAGCACATGCGTTTGTAATA
ATTTTTTTTATAGTTATACCTATTATAATTGGTGGGTTTGGTAATTGGTTAGTTCCTATT
ATGATTGGGGCCCCTGATATGGCTTTTCCTCGAATGAATAATTTGAGTTTTTGACTACTA
CCTCCTTCTTTTTTTTTATTATTGGCTTCTTCGGTGGTGGAGGCGGGGGTTGGAACTGGG
TGGACTGTTTATCCTCCTTTAGCTTCTAGTTTATTTCATGGTGGGCCTGCAGTAGATTTG
GCTATTTTTTCATTACATTTAGCTGGGGCTTCTTCAATTTTAGGTGCTATTAATTTTATT
ACTACTGTAATTAATATGCGGACTTATGGAATAATTTTTGAGCGGATGCCTTTATTTGTT
TGGTCGGTAGTAATTACAGCTGTTCTTTTACTTTTGTCTTTACCTGTGTTGGCAGGGGCG
ATTACTATACTACTTACTGATCGTAATTTTAATACAACATTTTTTGATCCAACATCGAGG
TCGCAAGCTACTTCGTCAATTAGAACTCTCAGAAATAATAACGCTGTTATCCCTAAAGTA
ATTATCCATTTATTGATCTTTCAGATCTAAACACGCATTTTTGAAAAAAATTTGTTTTAA
AACACCGCCCCAGCCAAACCACCGCTCAAAAATTACATTAATCACTATATTTTTCTAAAA
ACAATAAAACTTAAAAGGGTCTTCTTGTCCCTTAGCTAAATCTTTGATTTTTCACAAAAC
TATAAAATTCAACATTCTTATTAATATATTATTCCCCGTGTCCCCTTCATACCAGCTCTC
AATTAAAAAGCTAATGATTATGCTACCTTTATACAGTCAAAATACTGCAGCCCTTT
>SVE70_Tylopus
GCTGGAATTATTGGGTCAGCTTTAAGAGGAATAATTCGTATGGAATTAGGGCATTCTGGG
AGATTGATTGGGGATGATCAAATTTATAATGTGATTGTAACAGCACATGCGTTTGTGATG
ATTTTTTTTATAGTTATGCCTATTATAATTGGGGGATTTGGAAATTGATTGGTGCCCATT
ATAATCGGGGCTCCTGATATGGCTTTTCCTCGAATAAATAATTTAAGTTTTTGATTATTA
CCACCATCTTTTTTTTTGTTGTTGGCTTCATCAGTGGTGGAGGCTGGAGTGGGGACGGGG
TGGACTGTATACCCCCCGCTAGCTTCAAGTTTATTCCATGGTGGTCCGGCGGTAGATTTG
GCTATTTTTTCTTTACATCTGGCTGGGGCTTCTTCTATTTTGGGGGCCATTAATTTTATT
ACTACAGTAATTAATATGCGGACATACGGGATGATTTTTGAGCGAATGCCTTTGTTTGTT
TGATCGGTAGTAATTACTGCTATTTTGTTATTATTATCTTTACCTGTGTTAGCTGGGGCT
ATTACTATATTATTAACTGATCGTAATTTTAATACAACTTTTTTTGATCCAACATCGAGG
TCGCAAACTATTCTGTCAATTAGAACTCTTAAAAATAATAACGCTGTTATCCCTAAAGTA
ATTATCCAATTATTGACCAGTCAGGTCTTATCACGCATTTTTAAATATCGTGTGTTCCTA
CTCACCGCCCCAGCTAAACAAATATTTTTAAATTACACTAATTTCTATGCTTTTTATAAA
TTCATCAAACTTAAAAGGGTCTTCTTGTCCCTTAAACCCACTTTTGATTTTTCACAAAAC
CATAAAATTCAACTTACTCATAAATACACCACTCCCTGCTCCCCCTTCATACCAGCCCCC
AATTAAAAAGCTAATGATTATGCTACCTTTATACAGTCAAAATACTGCAGCCCTTT
>SVE73_Tylopus
GCTGGTATTATTGGATCTGCTTTAAGAGGTATGATTCGAATAGAGTTGGGTCATTCGGGT
AGACTGATTGGGGATGATCAGATTTATAATGTTATTGTTACTGCTCACGCTTTTGTTATG
ATTTTTTTTATGGTTATGCCTATTATAATTGGGGGATTTGGTAATTGGTTAGTGCCAATT
ATAATTGGGGCTCCTGATATGGCCTTTCCTCGGATAAATAATTTGAGATTTTGATTGTTG
CCCCCTTCTTTTTTTTTGTTGTTAGCTTCTTCGGTGGTTGAGTCTGGAGTGGGGACTGGT
TGGACAGTTTATCCTCCGTTGGCTTCAAGTTTGTTTCACGGGGGTCCGGCGGTAGATTTG
GCTATTTTTTCTTTACATTTGGCTGGGGCTTCTTCTATTTTAGGGGCTATTAATTTTATT
ACTACTGTAATTAATATGCGAACTTATGGAATAATTTTTGAGCGAATGCCTTTATTTGTG
TGATCAGTGGTGATTACAGCTGTTCTTTTACTTCTTTCTTTACCGGTGTTGGCAGGTGCT
ATTACTATGCTTTTAACTGATCGTAATTTTAATACAACATTTTTTGATCCAACATCGAGG
TCGCAAACTACTCCGTCAATTAGAACTCTCAAAAATAATAACGCTGTTATCCCTAAAGTA
ATTTTCCATTCCTTAATCTTTTAGGTCCCTATACGTAAATTTAAAAAAAATTTGTTACAA
TTCACCGCCCCAGCTAAATCTCTGTATACAAATTACACTAATCACTATATTTTTCCTAAA
GCAATAAAACTTAAAAGGGTCTTCTTGTCCCTTAACTTAATCTTTGATTTTTCACAAAAC
TATAAAATTCAATAGTCTTATTAATATACTAATCCCCGTGTCCCCTTCATACCAGCTCCC
AATTGAAAAGCTAATGATTATGCTACCTTTATACAGTCAAAATACTGCAGCCCTTT
>SVE74_Tylopus
GCTGGTATTATTGGATCTGCTTTAAGAGGTATGATTCGAATAGAGTTGGGTCATTCGGGT
AGACTGATTGGTGATGATCAGATTTATAATGTTATTGTTACTGCTCACGCTTTTGTTATG
ATTTTTTTTATGGTTATGCCTATTATAATTGGGGGATTTGGTAATTGGTTAGTGCCAATT
ATAATTGGGGCTCCTGATATGGCCTTTCCTCGGATAAATAATTTGAGATTTTGATTGTTG
CCCCCTTCTTTTTTTTTGTTGTTAGCTTCTTCGGTGGTTGAGGCTGGAGTGGGGACTGGT
TGGACAGTTTATCCTCCGTTGGCTTCAAGTTTGTTTCACGGGGGTCCGGCGGTAGATTTG
GCTATTTTTTCTTTACATTTGGCTGGGGCTTCTTCTATTTTAGGGGCTATTAATTTTATT
ACTACTGTAATTAATATGCGAACTTATGGAATAATTTTTGAGCGAATGCCTTTATTTGTG
TGATCAGTGGTGATTACAGCTGTTCTTTTACTTCTTTCTTTACCGGTGTTGGCAGGTGCT
ATTACTATGCTTTTAACTGATCGTAATTTTAATACAACATTTTTTGATCCAACATCGAGG
TCGCAAACTACTCCGTCAATTAGAACTCTCAAAAATAATAACGCTGTTATCCCTAAAGTA
ATTTTCCATTCCTTAATCTTTTAGGTCCCTATACGTAAATTTAAAAAAAATTTGTTACAA
TTCACCGCCCCAGCTAAATCTCTGTATACAAATTACACTAATCACTATATTTTTCCTAAA
GCAATAAAACTTAAAAGGGTCTTCTTGTCCCTTAGCTTAATCTTTGATTTTTCACAAAAC
TATAAAATTCAATAGTCTTATTAATATACTAATCCCCGTGTCCCCTTCATACCAGCTCCC
AATTGAAAAGCTAATGATTATGCTACCTTTATACAGTCAAAATACTGCAGCCCTTT
>USA_Oxidus
GCTGGGATTATTGGTTCTGCCTTAAGAGGAATGATTCGAATGGAGTTGGGACATTCTGGT
AGCTTAATTGGTGACGATCAGATTTATAATGTAATTGTAACGGCGCATGCTTTTGTAATA
ATTTTTTTTATGGTTATGCCTATTATAATTGGGGGATTTGGAAATTGATTGGTTCCTATT
ATAATTGGTGCTCCTGACATAGCTTTCCCGCGTATAAATAATTTAAGATTTTGACTATTA
CCCCCTTCTTTTTTTTTATTATTGGCTTCTTCGGTTGTTGAGTCTGGGGTGGGGACTGGG
TGGACGGTGTATCCCCCTTTAGCTTCTAGTTTATTTCATGGGGGATCAGCAGTTGATTTA
GCTATTTTTTCTTTACATTTAGCTGGGGCTTCTTCTATTTTGGGTGCAATTAATTTTATT
ACTACTGTGATTAATATGCGAACTTATGGGATGATTTTTGAGCGAATGCCTTTGTTTGTG
TGGTCTGTTGTAATTACAGCATTGCTTTTACTTTTATCTTTGCCTGTATTGGCTGGAGCT
ATTACTATGCTTCTTACTGATCGTAATTTTAATACTACTTTTTTTGATCCAACATCGAGG
TCGCAAACTATTTCGTCAATAAGAACTCTCAGAAATAATAACGCTGTTATCCCTAAAGTA
ATTTTCCATTCATTGACCAATCAGATCTATATACGCACTTTTAAATCAAATATGTTTTAA
TTCACCGCCCCAGCTAAACCATTAATTAAAAATTACATTAATCACTATATTTTCCTTAAA
ACAATTAAACTTAAAAGGGTCTTCTTGTCCCTTAATAAAATTTTTGATTTTTCACAAAAC
TATAAAATTCAATTCTCTTATAAATAAACCAATTCCCGTGTCCCCTTCATACCAGCTCCA
AATTAAAAAGCTAATGATTATGCTACCTTTATACAGTCAAAATACTGCAGCCCTTC
